# Supplementary material for: Genomic Diversity of SARS-CoV-2 Omicron Sublineages and Co-Circulation with Respiratory Viruses in Pediatric Patients in Sao Paulo, Brazil
Source: Viruses. 2025 Oct 25;17(11):1421. doi: 10.3390/v17111421 (PMC12656774; doi:10.3390/v17111421)
Supplement: Supplementary file 1 [file viruses-17-01421-s001.zip]

Archive with 7 entries (6 files):
- supplementary-table-1.xlsx
- supplementary-table-2.xlsx
- supplementary-table-3.xlsx
- __MACOSX/
- __MACOSX/._supplementary-table-1.xlsx
- __MACOSX/._supplementary-table-2.xlsx
- __MACOSX/._supplementary-table-3.xlsx
