# Supplementary material for: Genomic Diversity of SARS-CoV-2 Omicron Sublineages and Co-Circulation with Respiratory Viruses in Pediatric Patients in Sao Paulo, Brazil
Source: Viruses. 2025 Oct 25;17(11):1421. doi: 10.3390/v17111421 (PMC12656774; doi:10.3390/v17111421)
Supplement: Supplementary file 1 [file viruses-17-01421-s001.zip › supplementary-table-1.xlsx]

## Sheet: primers-list
Target	Name	Sequence (5'→3')	Reference
SARS-CoV-2	E_Saberco-F1	ACAGGTACGTTAATAGTTAATAGCGT	[17]
	E_Saberco-R2	ATATTGCAGCAGTACGCACACA
	E_Saberco-_P1	ACACTAGCCATCCTTACTGCGCTTCG
MPV	HMPV_fw	CAAGTGTGACATTGCTGAYCTRAA	[18]
	HMPV_rev	ACTGCCGCACAACATTTAGRAA
	HMPV_probe	FAM-TGGCYGTYAGCTTCAGTCAATTCAACAGA
RSV	HRSV_AB_fw	ATGGCTCTTAGCAAAGTCAAGT	[19]
	HRSV_AB_rev	TGCACATCATAATTRGGAGTRTCA
	HRSV_A_probe	ACACTCAACAAAGATCAACTTCTRTCATCCAGCA
	HRSV_B_probe	VIC-ACATTAAATAAGGATCAGCTGCTGTCATCCAG
HPiV1	PIV1_fw	ACAAGTTGTCAAYGTCTTAATTCRTAT	[20]
	PIV1_rev	TCGGCACCTAAGTARTTYTGAGTT
	PIV1_probe	ATAGGCCAAAGATTGTTGTCGAGACTATTCCAA
HPiV2	PIV2_fw	GCATTTCCAATCTACAGGACTATGA
	PIV2_rev	ACCTCCTGGTATAGCAGTGACTGAAC
	PIV2_probe	CCATTTACCTAAGTGATGGAATCAATCGCAAA
HPiV3	PIV3_fw	TGGYTCAATCTCAACAACAAGATTTAAG
	PIV3_rev	TACCCGAGAAATATTATTTTGCC
	PIV3_probe	CCCRTCTGTTGGACCAGGGATATACTACAAA
HPiV4	PIV4_fw	CTGCCAAATCGGCAATTAAAC
	PIV4_rev	CTGGCAGCAATCATAAGRTGATTC
	PIV4_probe	CATTATTATCTCTGCTTTCCTTACAGGCCACATCA
HCoV	229E_fw	CAGTCAAATGGGCTGATGCA	[21]
	229E_rev	AAAGGGCTATAAAGAGAATAAGGTATTCT
	229E_probe	CCCTGACGACCACGTTGTGGTTCA
	OC43_fw	CGATGAGGCTATTCCGACTAGGT
	OC43_rev	CCTTCC TGAGCCTTCAATATAGTAACC
	OC43_probe	TCCGCCTGGCACGGTACTCCCT
	NL63_fw	GACCAAAGCACTGAATAACATTTTCC
	NL63_rev	ACCTAAT AAGCCTCTTTCTCAACCC
	NL63_probe	AACACGCTTCCAACGAGGTTTCTTCAACTGAG
	HKU_fw	CCTTGCGAATGAATGTGCT
	HKU_rev	TTGCATCACC ACTGCTAGTACCAC
	HKU_probe	TGTGTGGCGGTTGCTATTATGTTAAGCCTG
AdV	Adeno_fw	GCCCCAGTGGTCTTACATGCACATC	[22]
	Adeno_rev	GCCACGGTGGGGTTTCTAAACTT
	Adeno_probe	TGCACCAGACCCGGGCTCAGGTACTCCGA
Enterovirus	Rhino_fwa	CYGCCTGCGTGGC	[23]
	Rhino_fwb	CYGCCTGCGTGGT
	Rhino_rev	GAAACACGGACACCCAAAGTA
	Rhino_probe	TCCTCCGGCCCCTGAATGYGGC
	Entero_fw	GGTGGCTGCGTTGGC
	Entero_rev	GAAACACGGACACCCAAAGTA
	Entero_probe	TCCTCCGGCCCCTGAATGYGGC
HBoV	Boca_fw	TGCAGACAACGCYTAGTTGTTT	[24]
	Boca_rev	CTGTCCCGCCCAAGATACA
	Boca_probe	CCAGGATTGGGTGGAACCTGCAAA
Influenza A	InfA Forward	GACCRATCCTGTCACCTCTGAC	[25]
	InfA Reverse	AGGGCATTYTGGACAAAKCGTCTA
	InfA Probe1	TGCAGTCCTCGCTCACTGGGCACG
Influenza B	InfB Forward	GGAGCAACCAATGCCAC	[26]
	InfB Reverse	GTKTAGGCGGTCTTGACCAG
	InfB Probe1	ATAAACTTTGAAGCAGGAAT
