# Supplementary material for: Genomic Diversity of SARS-CoV-2 Omicron Sublineages and Co-Circulation with Respiratory Viruses in Pediatric Patients in Sao Paulo, Brazil
Source: Viruses. 2025 Oct 25;17(11):1421. doi: 10.3390/v17111421 (PMC12656774; doi:10.3390/v17111421)
Supplement: Supplementary file 1 [file viruses-17-01421-s001.zip › supplementary-table-2.xlsx]

## Sheet: Single Infection
Date	RSV	MPV	ADV	HPiV	HCoV	HBoV	Enterovirus	FluA/B	SARS-CoV-2	Total
jan/20222	47	8	5	3	1	1	0	9	123	197
feb/2022	41	15	7	2	0	5	5	0	41	116
2022-03-01	79	50	25	10	0	22	29	0	9	224
apr/2022	101	61	28	25	10	12	27	1	3	268
may/2022	89	32	42	63	1	42	2	0	3	274
2022-06-01	58	14	92	58	9	37	4	0	25	297
2022-07-01	40	3	90	14	36	37	1	1	22	244
aug/2022	22	3	38	4	45	38	20	1	5	176
sep/2022	39	4	33	15	24	34	20	9	1	179
oct/2022	146	4	22	23	18	43	14	15	3	288
2022-11-01	186	7	14	25	15	11	9	3	28	298
dec/2022	106	13	11	13	6	10	16	1	10	186
2023-01-01	37	7	2	3	0	3	6	1	5	64
feb/2023	31	2	12	3	1	4	16	9	9	87
2023-03-01	98	21	7	29	5	10	18	22	6	216
apr/2023	128	22	7	40	2	15	8	29	4	255
Total	1248	266	435	330	173	324	195	101	297	3369
