# Supplementary material for: Genomic Diversity of SARS-CoV-2 Omicron Sublineages and Co-Circulation with Respiratory Viruses in Pediatric Patients in Sao Paulo, Brazil
Source: Viruses. 2025 Oct 25;17(11):1421. doi: 10.3390/v17111421 (PMC12656774; doi:10.3390/v17111421)
Supplement: Supplementary file 1 [file viruses-17-01421-s001.zip › supplementary-table-3.xlsx]

## Sheet: Co-infections
Coinfection	2022-01-01	feb/2022	2022-03-01	apr/2022	may/2022	2022-06-01	2022-07-01	aug/2022	sep/2022	oct/2022	2022-11-01	dec/2022	2023-01-01	feb/2023	2023-03-01	2023-04-01	Total
AdV;BoV	0	1	1	2	7	27	12	4	1	2	1	1	0	0	0	0	59
AdV;BoV;HCoV	0	0	0	0	0	0	1	0	0	1	0	0	0	0	0	0	2
AdV;BoV;HCoV;HPiV	0	0	0	0	0	0	0	1	0	0	0	0	0	0	0	0	1
AdV;BoV;FluA/B	0	0	0	0	0	0	0	0	0	1	0	0	0	0	0	0	1
AdV;BoV;MPV	0	0	0	1	0	0	0	0	0	0	0	0	0	0	0	0	1
AdV;BoV;MPV;Sars-CoV-2	0	1	0	0	0	0	0	0	0	0	0	0	0	0	0	0	1
AdV;BoV;HPiV	0	0	0	1	0	5	1	0	0	0	0	0	0	0	0	0	7
AdV;BoV;HPiV;RSV	0	0	0	0	0	0	1	0	0	1	0	0	0	0	0	0	2
AdV;BoV;RSV	0	0	0	0	1	4	1	2	0	1	2	1	0	0	0	0	12
AdV;BoV;Enterovirus	0	0	0	0	0	0	0	0	0	0	1	1	0	0	0	0	2
AdV;BoV;Sars-CoV-2	0	0	0	0	1	0	0	0	0	0	0	0	0	0	0	0	1
AdV;HCoV	0	0	0	1	0	2	8	2	2	0	0	1	0	0	0	0	16
AdV;HCoV;RSV	0	0	0	0	0	0	1	1	1	0	2	1	0	0	0	0	6
AdV;FluA/B	0	0	0	0	0	0	0	0	1	3	0	0	0	0	0	0	4
AdV;MPV	1	0	3	2	1	2	1	0	0	1	1	1	0	0	0	0	13
AdV;HPiV	0	0	1	4	0	8	1	2	1	1	2	1	1	0	0	1	23
AdV;HPiV;RSV	0	0	1	0	0	0	0	0	0	0	2	0	0	0	0	0	3
AdV;RSV	0	1	2	2	2	8	2	1	3	21	9	3	1	1	0	5	61
AdV;RSV;Enterovirus	0	0	0	1	0	0	0	1	0	1	0	0	0	0	0	0	3
AdV;RSV;Sars-CoV-2	0	0	0	0	0	0	0	0	0	0	1	0	0	0	0	0	1
AdV;Enterovirus	0	0	1	0	0	2	0	1	2	1	0	0	0	0	1	0	8
AdV;Sars-CoV-2	0	0	0	0	0	2	0	0	0	0	0	1	0	1	0	0	4
BoV;HCoV	0	0	0	0	0	0	4	1	3	1	0	0	0	0	0	1	10
BoV;HCoV;HPiV	0	0	0	0	0	0	0	0	0	1	0	0	0	0	0	0	1
BoV;HCoV;RSV	0	0	0	0	0	1	1	0	1	0	1	0	0	0	0	0	4
BoV;HCoV;Enterovirus	0	0	0	0	0	2	0	0	0	0	0	0	0	0	0	0	2
BoV;FluA/B	0	0	0	0	0	0	0	0	0	0	1	0	0	0	0	1	2
BoV;MPV	2	6	2	3	0	1	1	0	0	1	0	1	0	0	1	1	19
BoV;HPiV	0	0	0	1	9	3	4	0	0	1	1	0	0	0	1	2	22
BoV;HPiV;Enterovirus	0	0	0	0	1	0	0	0	0	0	0	0	0	0	0	0	1
BoV;HPiV;Sars-CoV-2	0	0	0	0	0	1	0	0	0	0	1	0	0	0	0	0	2
BoV;RSV	0	0	2	4	4	8	4	1	6	20	8	1	1	0	2	5	66
BoV;RSV;Enterovirus	0	0	0	0	0	0	0	1	0	0	0	0	0	0	0	0	1
BoV;Enterovirus	0	0	1	0	1	1	0	1	0	0	0	0	0	0	0	0	4
BoV;Enterovirus;Sars-CoV-2	0	1	0	0	0	0	0	0	0	0	0	0	0	0	0	0	1
BoV;Sars-CoV-2	1	1	1	0	0	4	2	0	0	0	0	0	0	0	0	0	9
HCoV;MPV	0	0	0	0	0	0	0	1	0	1	0	0	0	0	0	0	2
HCoV;MPV;HPiV	0	0	0	0	0	0	1	0	0	0	0	0	0	0	0	0	1
HCoV;HPiV	0	0	0	0	0	0	6	0	0	0	0	0	0	1	0	0	7
HCoV;RSV	0	0	0	0	0	0	4	2	4	6	7	3	0	0	1	2	29
HCoV;RSV;Enterovirus	0	0	0	0	0	0	1	1	0	0	0	0	0	0	0	0	2
HCoV;Enterovirus	0	0	0	0	0	0	0	0	0	0	1	0	0	0	0	0	1
HCoV;Sars-CoV-2	0	0	0	0	0	1	2	1	0	0	0	0	0	0	0	0	4
FluA/B;HPiV	0	0	0	0	0	0	0	0	0	1	0	0	0	0	0	0	1
FluA/B;HPiV;RSV	0	0	0	0	0	0	0	0	0	1	0	0	0	0	0	0	1
FluA/B;RSV	0	0	0	0	0	0	0	0	0	0	0	0	0	0	1	0	1
FluA/B;Sars-CoV-2	0	0	0	0	0	0	1	0	0	1	0	0	0	0	0	0	2
MPV;HPiV	0	0	0	1	1	0	0	0	0	0	0	0	0	0	0	0	2
MPV;RSV	1	0	0	1	0	0	0	0	0	1	0	1	0	0	0	0	4
MPV;Enterovirus	0	0	0	0	0	0	0	0	0	0	0	1	0	0	0	0	1
MPV;Sars-CoV-2	4	0	1	0	1	1	0	0	0	0	1	0	0	0	0	0	8
HPiV;RSV	0	0	0	1	3	4	0	0	0	1	3	3	1	0	4	3	23
HPiV;RSV;Enterovirus	0	0	0	0	0	0	0	0	0	0	0	0	0	0	1	0	1
HPiV;Enterovirus	0	0	0	2	2	2	0	0	0	0	0	2	0	1	1	0	10
HPiV;Sars-CoV-2	0	0	0	0	0	2	0	0	0	0	2	0	0	0	1	1	6
RSV;Enterovirus	0	0	0	0	0	0	1	0	1	2	0	2	0	0	5	1	12
RSV;Enterovirus;Sars-CoV-2	0	0	0	0	0	0	0	1	0	0	0	0	0	0	0	0	1
RSV;Sars-CoV-2	11	5	1	1	1	3	5	0	0	2	7	3	0	0	0	0	39
